# Supplementary material for: Use of HSALR female mice as a model for the study of myotonic dystrophy type I
Source: Lab Anim (NY). 2025 Feb 27;54(4):92–102. doi: 10.1038/s41684-025-01506-7 (PMC11957995; doi:10.1038/s41684-025-01506-7)
Supplement: Supplementary file 3 — Raw data of all experiments in a matrix used for statistical analysis. [file 41684_2025_1506_MOESM3_ESM.xlsx]

## Sheet: Hoja1
animal information				Figure 1							Figure 2		Figure 3								Figure 4												Figure 5
Sample ID	Age (months)	Genotype	Sex	HSA transgene relative expression (Quadriceps)	HSA transgene relative expression (Gastrocnemius)	Myotonia	Weight (g)	Weight increase (fold)	Forelimb strength (s)	Forelimb strength/weigth	Quadriceps, % fibers w/central nuclei	Gastrocnemius, % fibers w/central nuclei	Quadriceps Mbnl1 (Fold change)	Gastrocnemius Mbnl1 (Fold change)	Quadriceps Mbnl2 (Fold change)	Gastrocnemius Mbnl2 (Fold change)	Quadriceps Mbnl1 protein (Fold change)	Gastrocnemius Mbnl1 protein (Fold change)	Quadriceps miR-218 (Fold change)	Gastrocnemius miR-218 (Fold change)	Quadriceps Nfix ex7 (Percentage of inclusion)	Gastrocnemius Nfix ex7 (Percentage of inclusion)	Quadriceps Mbnl1 ex5 (Percentage of inclusion)	Gastrocnemius Mbnl1 ex5 (Percentage of inclusion)	Quadriceps Clcn1 ex7a (Percentage of inclusion)	Gastrocnemius Clcn1 ex7a (Percentage of inclusion)	Quadriceps Atp2a1 ex22 (Percentage of inclusion)	Gastrocnemius Atp2a1 ex22 (Percentage of inclusion)	Quadriceps Bin1 ex7a (Percentage of inclusion)	Gastrocnemius Bin1 ex7a (Percentage of inclusion)	Quadriceps Cacna1s ex5 (Percentage of inclusion)	Gastrocnemius Cacna1s ex5 (Percentage of inclusion)	Cholesterol (mg/dL)	Triglycerides (mg/dL)	CPK (U/L)	LDH (U/L)	glucose (mg/dL)	AST (U/L)	ALT (U/L)	AST/ALT ratio
1941-1	3.5	FVB	m																														160	277	1265	1530	188	256	87	2.94253
1941-2	3.5	FVB	m																														131	198	1048	1595	151	182	36	5.05556
1941-3	3.5	FVB	m																														188	268	6673	2021	173	466	85	5.48235
1942-1	3.5	FVB	m																														152	169	1883	1868	186	246	50	4.92
1942-2	3.5	FVB	m																														139	205	1906	1763	219	304	78	3.89744
1942-3	3.5	FVB	m																														147	246	1221	951	180	180	48	3.75
3142-1	3.57	FVB	m	0	0	0	26.2	0.846638	142.167	5.46795	9.86	14.53	0.555285	1.22579	1.01386	0.893742	0.739175	1.71318	1.1067	0.512505	25.2524	23.1711	7.5426	14.5208	1.77274	2.29637	100	100	100	100	100	100
3214-1	3.73	FVB	m	0	0	0	29.2	0.943581	121.333	4.3026	18.81	7.14	0.606878	0.897002	1.02905	0.943023	1.36903	1.09507	1.29108	1.1993	16.8752	15.9824	8.8029	3.84829		0	100	100	100	100	100	100
3214-2	3.73	FVB	m	0	0	0	35.1	1.13424	127.8	3.72595	30.34	11.67	0.840921	1.14291	1.25029	0.856095	0.973158	2.12385	0.906793	0.876147	19.0039	16.6025	7.78769	6.8162		2.05609	100	100	100	100	100	100
1534-1	4.03333	FVB	m						105.133	3.61283
1534-2	4.03333	FVB	m						109.8	3.49682
1534-3	4.03333	FVB	m						105.733	3.70994
1534-4	4.03333	FVB	m						124.4	4.0129
1534-6	4.03333	FVB	m						105.9	3.72887
1536-1	4.03333	FVB	m						114.067	4.01643
2388-1	4.4	FVB	m	0	0	0	30.3	0.979127			10.48	19.82	0.698405	0.801568	1.06956	1.17785	1.17754	0.871082	1.26861	1.10931	15.86	15.2136	6.78418	4.34067		2.30023	100	100	100	100	100	100
2391-1	4.4	FVB	m	0	0	0	32	1.03406					0.684723	0.840525	0.975808	1.372	0.631904	0.979534	0.496475	0.348497	14.3697	13.183	3.37028	4.75776	3.25339	3.76546	100	100	100	100	100	100
31665-1	4.5	FVB	m			0	29	0.937118			3.41463	2.74791																											83
31665-2	4.5	FVB	m			0	28.4	0.917729			1.47059	3.28638																											102
31665-3	4.5	FVB	m			0	28.4	0.917729			4.57317	1.57895																											57
31665-4	4.5	FVB	m			0	28.2	0.911266			1.29125	3.83973																											85
31665-5	4.5	FVB	m			0	26.2	0.846638			2.24215	3.85																											77
3850-1	4.56667	FVB	m						133.2	5.97309
3850-2	4.56667	FVB	m						141.2	6.33184
3850-3	4.56667	FVB	m						121.05	4.21777
3819-1	4.93333	FVB	m						124.633	4.90682
3819-2	4.93333	FVB	m						121.9	4.70656
2659-1	5	FVB	m			0	37.2	1.2021			5.17241	2.77778																					161	184	1599	2794	112	213	60	3.55
2659-2	5	FVB	m			0	36.2	1.16978			0	3.28639																					192	240	1749	2717	156	219	58	3.77586
2659-3	5	FVB	m			0	36.8	1.18917			4.42478	4.54545																					212	259	313	1732	108	78	44	1.77273
2718-1	5	FVB	m			0	38.7	1.25057			0.925926	3.70879																					208	402	1968	2492	62	204	82	2.4878
2718-2	5	FVB	m			0	35.4	1.14393			1.02639	2.71908																					178	279	2050	2993	74	216	62	3.48387
2718-3	5	FVB	m			0	35.3	1.1407			1.08929	4.64884																					171	365	1605	2241	100	218	58	3.75862
1225-1	5.03	FVB	m	0	0								0.562901	0.929048	1.11771	1.65613	0.956501	0.836775	0.620316	1.03712	14.647	11.2794	3.49064	2.84394	3.22533	1.70346	100	100	100	100	100	100
1225-2	5.03	FVB	m	0	0						7.14	10.77	0.599368	0.757262	0.958392	1.42168	1.01229	1.70603	0.784093	0.0912436	14.2609	8.38653	3.22825	3.0382	4.47188	1.64772	100	100	100	100	100	100
1225-3	5.03	FVB	m	0	0								0.569235	0.994249	1.00904	1.36918	1.01706	1.64371	0.163584	0.0656471	10.7884	7.90197	2.96196	1.7297	2.41771	1.58755	100	100	100	100	100	100
1225-4	5.03	FVB	m	0	0								0.66958	0.885221	1.38021	1.5378	0.949596	1.73844	0.721096	0.322504	13.2142		3.84121	2.24198	2.54834	1.49403	100	100	100	100	100	100
1225-5	5.03	FVB	m	0	0								0.583164	0.93076	1.45961	2.10426	0.682095	0.964684	0.462772	0.437196	17.9745	10.6097	2.90969	2.66375	3.71041	1.41203	100	100	100	100	100	100
1031-1	5.03333	FVB	m			0	32.3	1.04376			15.3153	10.8																											46
1031-2	5.03333	FVB	m			0	32.9	1.06314			17.5141	14.5161																											41
1031-3	5.03333	FVB	m			0	33.1	1.06961			12.9353	10.2222																											31
1031-4	5.03333	FVB	m			0	32.9	1.06314			10.6061	10.3448																											30
1031-5	5.03333	FVB	m			0	28.8	0.930655			15.7143	9.73451																											33
244-1	6.06667	FVB	m			0	29.3	0.946812																															64
244-2	6.06667	FVB	m			0	36.3	1.17301																															35
244-3	6.06667	FVB	m			0	34.9	1.12777																															64
244-4	6.06667	FVB	m			0	34.2	1.10515																															44
244-5	6.06667	FVB	m			0	36.3	1.17301																															44
1122-22-6	3.35	FVB	f								2.91	5.31																					155	230	2990	1223	204	237	51	4.64706
61-22-1	3.35	FVB	f								17.48	8.11																					143	339	659	816	181	174	53	3.28302
61-22-2	3.35	FVB	f								5.69	0.91																					145	252	74	463	160	62	35	1.77143
61-22-3	3.35	FVB	f								11.21	9.17																					148	267	570	635	182	171	49	3.4898
61-22-4	3.35	FVB	f								5.83	3.85																					151	387	132	440	192	77	41	1.87805
61-22-5	3.35	FVB	f								5.97	4.55																					154	236	553	765	195	165	49	3.36735
3141-1	3.57	FVB	f	0	0	0	26.4	1.1264	118.2	4.74699	14.71	19.63	0.715912	0.838077	1.10583	0.765239	0.992449	1.42395	0.904139	0.865364	19.3993	12.9443	6.99887	6.16487	1.37736	2.51932	100	100	100	100	100	100
3141-2	3.57	FVB	f	0	0	0	25.4	1.08373	114.533	4.527	10.09	16.5	0.700033	0.639265	1.25193	1.294	1.33464	1.291	1.20366	0.870687	19.1958	15.9532	7.2137	6.01849	1.67177	3.09576	100	100	100	100	100	100
2387-1	4.4	FVB	f			0	24.9	1.0624	109.8	4.1434	26.2	21.37	0.619161	0.529957	1.03441	1.13975	0.995428	1.02207	0.59691	0.321224	19.9114	19.1056	8.13969	5.34204		11.8892	100	100	100	100	100	100
3483-1	4.5	FVB	f	0	0				120.533	5.1954	29.3103	15.0442	0.83817	0.751743	1.29294	1.37846	1.36533	1.45786	0.0164539	0.471872	12.6521	7.66854	2.86152	2.92735	6.65103	6.04406	100	100	100	100	100	100	141	356	6262	1859	140	529	90	5.87778
3483-2	4.5	FVB	f	0	0				141.9	5.6087	28.5714	7.89474	1.02018	0.709672	1.42455	1.23862	1.09352	1.19179	0.0355522	0.326993	10.1252	9.96952	3.24259	4.52559	3.45354	4.10724	100	100	100	100	100	100	144	130	345	1561	167	112	38	2.94737
3483-3	4.5	FVB	f	0	0				120.833	5.18598	21.5909	29.1667	0.836601	0.701307	1.56849	1.10336	0.682292	0.703802	1.32439	0.0963516	10.2735	6.84033	3.52524	2.68863	1.45014	3.41777	100	100	100	100	100	100	166	413	83	519	147	57	41	1.39024
3483-4	4.5	FVB	f	0	0				130	4.24837	18.018	14.5161	0.912167	0.687018	1.05036	0.983625	1.53303	1.14611	0.246763	0.172719	12.1877	12.4552	3.61885	3.3294	2.76376	3.67403	100	100	100	100	100	100	83	155	4698	1043	76	269	47	5.7234
3483-5	4.5	FVB	f	0	0				129.433	4.16184	17.5439	17.2727	0.871775	0.67166	1.23172	0.871021	0.896419	1.01321	0.0981074	0.0250603	10.6041	9.61639	3.91628	2.70643	3.05307	1.82821	100	100	100	100	100	100	183	453	320	1241	122	106	48	2.20833
3483-6	4.5	FVB	f	0	0				127.633	4.8715	17.8571	16.1905	0.968546	0.871359	1.17584	1.05753	1.18117	1.00155	0.676257	0.017552	11.8367	13.578	4.50958	3.89127	3.16563	2.38331	100	100	100	100	100	100	157	381	159	1211	140	78	40	1.95
3483-7	4.5	FVB	f	0	0				129.433	4.8296	13.7255	22.6415	0.956677	0.93703	1.06924	1.13769	1.38128	1.01435	0.928537	0.0967899	11.3206	13.1087	3.71843	3.62377	4.03264	1.87783	100	100	100	98.9287	100	100	173	357	116	734	164	65	34	1.91176
3848-1	4.56667	FVB	f						123.833	5.09602
3848-2	4.56667	FVB	f						133.3	6.05909
3849-1	4.8	FVB	f						142.9	6.74057
3849-2	4.8	FVB	f						120.567	5.50533
3849-3	4.8	FVB	f						149.133	6.96885
1222-1	5.3	FVB	f	0	0						7.01	10.73	0.71683	0.899576	1.28824	1.23865	0.972437	0.811564	0.277072	0.422559	10.2179	6.39789	3.88247	3.74603	2.7653	2.04998	100	100	100	100	100	100
1222-2	5.3	FVB	f	0	0								1.07337	1.06732	1.52299	1.6087	0.560369	2.11979	0.785175	0.77663	10.0178	9.149	1.32976	2.5936	2.27201	4.34966	100	100	100	100	100	100
1222-3	5.3	FVB	f	0	0						7.64	2.08	1.42466	0.98408	1.24066	1.60616	0.91406	1.46126	0.175676	0.0224671	12.6112	7.57778	3.99969	3.28673	2.77372	2.29921	100	100	100	100	100	100
1222-4	5.3	FVB	f	0	0						10.71	5.85	0.74552	0.743925	1.04591	1.15227	1.06401	1.15983	0.750864	0.826579	11.7989	14.7643	3.96315	3.25491	1.57358	2.1237	100	100	100	100	100	100
1222-5	5.3	FVB	f	0	0								0.892148	0.850123	1.27349	1.38202	1.0628	1.16767	0.854508	0.922028	11.0365	11.8975	4.1629	2.40117	1.73514	1.16986	100	100	100	100	100	100
3268-3	2.73	HSALR	m	0.0179424	0.0160272	9	30.4	0.982358	83.9667	2.62396	45.54	23.42	0.859455	0.912902	0.959334	1.31489	0.892095	0.658426	0.86913	0.433698	58.9812	47.5203	40.0578	29.2184	31.074	22.7262	30.9698	35.0501	94.6455	95.7106	91.4368	97.1394
3512-1	2.87	HSALR	m	0.0197047	0.013143	10	28.3	0.914498	97	3.21192	27.01	24.3	0.720536	0.783747	0.841259	0.953668	1.34102	1.64049	1.5517	0.753759	56.878	59.1989	39.7559	35.8025	27.6046	29.4234	20.1433	15.6164	89.9248	88.6541	88.2267	91.566
3266-2	3	HSALR	m	0.0136581	0.0172005	9	31.7	1.02437	81.0667	2.34297	30	14.29	1.15244	1.12745	0.894577	0.898526	0.935733	1.14392	0.502724	1.85569	52.544	68.8733	38.733	38.0838	23.1727	30.3846	41.498	17.944	93.6638	91.7638	92.54	94.735
3057-1	3.03	HSALR	m	0.022588	0.0256356	8	32.7	1.05668	78.1667	2.34032	21.62	16.67	1.40591	1.19393	1.10952	1.32906	0.989688	1.39217	1.99846	2.51593	41.4028	39.5319	27.3707	15.5358	16.0915	11.4584	46.509	48.2243	90.9751	98.9679	90.0259	98.0941
3315-1	3.03	HSALR	m	0.00989783	0.0205173	9	33.2	1.07284	78.6	2.60265	15.93	17.54	0.907473	0.840108	0.949864	0.823216	0.892156	1.18144	1.03083	1.31284	56.364	76.1935	44.3536	24.9719	24.1354	35.2923	31.3059	11.6104	92.2817	93.6584	89.896	93.3172
3270-1	3.1	HSALR	m	0.0156636	0.0188589	9	34.6	1.11808	100.667	2.94347	29.7	25.49	0.922661	1.23862	0.921262	1.08886	1.2362	0.682516	1.50029	1.08537	57.9495	43.2059	38.7258	25.9378	24.1989	16.8879	33.0487	44.9478	94.5645	96.3021	95.2044	98.4251
3268-1	3.2	HSALR	m	0.011478	0.0150023	8	32	1.03406	92.2	2.56825	33.33	13.89	1.06743	1.06463	0.973994	0.898894	1.17217	0.874649	1.33354	0.389278	51.2511	52.6496	37.1001	32.1592	17.4987	16.8567	46.2657	48.2112	94.6734	95.6525	97.3334	98.1453
2972-1	3.27	HSALR	m	0.0113206	0.0151077	10	24.8	0.801397	87.4333	3.58333	24.75	18.63	1.11163	1.03792	1.11832	1.22851	1.15851	0.637204	0.642022	1.56194	36.7034	51.4991	23.367	22.2537	12.1337	15.0714	52.0513	34.8478	96.6725	98.7612	95.0405	98.4965
1830-1	3.5	HSALR	m																														185	318	938	446	200	109	51	2.13725
1831-1	3.5	HSALR	m																														175	302	83	267	206	55	37	1.48649
1831-3	3.5	HSALR	m																														171	298	121	368	208	88	32	2.75
1833-1	3.5	HSALR	m																														228	288	861	1308	168	111	57	1.94737
1833-2	3.5	HSALR	m																														233	258	924	610	191	122	117	1.04274
1982-1	3.5	HSALR	m																														246	288	928	885	194	140	109	1.2844
1982-2	3.5	HSALR	m																														204	254	1230	1018	198	284	64	4.4375
4449-1	3.5	HSALR	m																														207	246	861	783	177	105	45	2.33333
4740-1	3.5	HSALR	m																														189	351	658	813	199	136	64	2.125
4741-1	3.5	HSALR	m																														199	303	953	1144	201	192	68	2.82353
1356-1	3.9	HSALR	m			10	33.7	1.089	96.8333	3.10363			0.973971	0.950555	0.81846	0.835287	0.887295	0.780406	1.15744	1.52214	42.1572	35.1375	30.3416	28.7336	33.4765	16.9395	10.5238	5.48958	95.7124	87.6878	96.4174	86.2632	169	171	167	641	189	84	36	2.33333
1254-1	4	HSALR	m			9	31.4	1.01467	93.8	2.97778			0.853685	1.13708	0.875308	1.14501	0.5179	1.5375	1.09523	1.66133	40.5689	18.9011	35.7453	38.515	27.7739	8.29599	15.123	34.055	93.8688	97.3985	91.4842	98.3401	192	114.8	272	897	260.48	169	34	4.97059
31149-1	4.5	HSALR	m			10	44.3	1.43153			28.9474	31.0924																											117
31149-5	4.5	HSALR	m			10	34.1	1.10192			15.9292	47.4453																											34
31151-1	4.5	HSALR	m			10	39	1.26026			30.9859	38.6792																											108
31154-1	4.5	HSALR	m			9	36.9	1.1924			22.0588	32.1739																											72
31154-5	4.5	HSALR	m			8	38.5	1.2441			32.5301	29.5455																											42
31155-1	4.5	HSALR	m			10	38.7	1.25057			28.169	18.93																											53
31594-1	4.5	HSALR	m			9	38.7	1.25057			22.8997	41.2174																											35
31595-1	4.5	HSALR	m			9	29	0.937118			19.4915	27.2884																											40
31596-1	4.5	HSALR	m			10	33.9	1.09546			27.8325	27.9601																											40
31597-1	4.5	HSALR	m			10	39	1.26026			31.4904	36.8821																											39
31598-1	4.5	HSALR	m			9	44.6	1.44122			22.6252	25.4902																											31
2710-4	5	HSALR	m			10	38.4	1.24087			33.6	28.8462																					227	327	578	2463	57	111	49	2.26531
2757-4	5	HSALR	m			10	39.9	1.28934			51.3762	14.2857																					238	396	470	2136	90	83	49	1.69388
312-1	5.03	HSALR	m			10	43.3	1.39921	94.6667	2.26475			0.796285	0.939015	1.14529	1.35099	1.41884	1.04199	1.09357	1.28983	33.7105	46.378	17.1279	20.4659	18.0513	23.254	20.3974	5.59325	96.1611	99.1605	96.8568	99.3202	198	223.4	211	967	274.87	66	47	1.40426
635-1	5.03	HSALR	m			10	36.3	1.17301	98.8	2.79887	28.57	18.4	0.955174	1.17704	1.06618	0.761798	0.962567	0.89194	0.530215	0.636566	43.8664	51.7881	33.2747	13.4418	31.0772	24.7982	9.08891	2.1048	92.0342	100	92.1999	99.2413	214	325.3	123	924	201.74	57	31	1.83871
909-1	5.03	HSALR	m			10	37.3	1.20533	88.7333	2.47168	49.52	34.52	1.50949	1.11603	0.737189	1.2801	1.09207	0.755275	0.883858	0.679591	35.4859	20.4256	10.3096	44.6582	27.4279	11.124	13.5979	13.8448	93.5719	95.3363	95.5496	88.7113	198	197.7	184	1416	204.96	154	41	3.7561
912-1	5.03	HSALR	m			10	34.2	1.10515	84.8	2.70927			0.97939	0.80426	1.14121	1.14229	0.998917	0.772272	1.01773	0.821218	34.9744	37.4271	31.1057	23.5389	26.4644	16.0323	13.853	4.44395	88.1303	94.139	90.4046	90.1171	161	225.6	224	1093	181.97	141	34	4.14706
916-1	5.03	HSALR	m			10	37.3	1.20533	86.9667	2.52077			1.0696	0.822316	1.35879	1.26809	1.12241	1.1845	1.51244	0.862993	34.4661	38.2636	38.1071	27.7964	30.8247	21.4044	13.1417	4.28494	93.7394	93.461	92.7547	88.3729	160	223.2	92	1243	149.94	78	37	2.10811
2130-1	5.06667	HSALR	m			10	23.4	0.756157			33.1154	17.2872																											48
900-1	5.06667	HSALR	m			10	39.6	1.27965			33.3333	33.945																											90
901-1	5.06667	HSALR	m			10	31.5	1.0179			43.8849	20.0893																											76
897-1	5.13333	HSALR	m			10	39.4	1.27319			37.0629	37.7778																											38
898-1	5.13333	HSALR	m			9	45	1.45415			35.2113	29.7619																											46
1990-1	5.3	HSALR	m			9	31.8	1.0276			45.6829	25.5503																											43
1995-1	5.3	HSALR	m			10	38.5	1.2441			28.0987	46.9192																											39
1996-1	5.3	HSALR	m			9	42	1.35721			35.1124	15.2867																											86
1996-2	5.3	HSALR	m			9	34.7	1.12131			17.9398	22.3345																											50
1584-1	5.97	HSALR	m	0.00661434	0.00481747	10	42.3	1.3669	86.8667	2.02486	28.57	29.3	1.10075	0.814486	1.13898	0.834223	0.542007	1.01249	0.808559	0.962055	54.2067	61.1177	41.5217	40.5724	18.1644	27.9584	32.2564	12.2125	95.0285	92.6536	93.2235	89.577
1584-2	5.97	HSALR	m	0.00708447	0.00475583	10	41	1.32489	90.9	2.19036	27.18	16.35	0.911339	1.10868	1.14991	0.808685	0.840423	0.81282	0.689371	0.786069	40.9777	66.6648	34.901	41.768	16.107	26.1915	39.6353	14.8101	96.2176	92.3633	94.5875	91.8143
219-1	6.2	HSALR	m			10	32.6	1.05345			33.0357	33.3333																											54
220-1	6.2	HSALR	m			10	35.7	1.15362			35.6436	54.717																											62
214-1	6.33333	HSALR	m			10	36.3	1.17301			42.7273	43.3962																											59
3271-3	2.77	HSALR	f	0.00677343	0.0114958	9	28	1.19467	94.7667	3.13797	20.34	24.3	1.34351	0.634133	0.995905	1.06733	1.03286	0.843119	0.585091	2.79117	50.0472	52.1715	35.8387	38.4495	18.0431	20.3914	36.4227	27.6444	93.7819	91.507	92.78	92.3837
310-22-12	2.8	HSALR	f								13.76	18.45																					164	261	403	586	174	145	31	4.67742
3511-1	2.87	HSALR	f	0.00883179	0.0102801	10	21.6	0.9216	73.8333	3.32582	31.78	41.51	0.800921	0.821017	0.882711	1.03863	0.773524	0.539207	0.821285	1.50105	60.6494	64.8741	44.5133	31.2645	29.9158	28.5824	19.0424	29.0308	86.6291	91.7646	87.725	90.6431
3511-2	2.87	HSALR	f	0.030087	0.0203679	10	21.5	0.917333	78.5667	3.60398	28.43	22.43	1.04206	0.802485	0.951339	0.978324	0.84189	0.594818	2.94436	0.867305	63.0083	53.1443	37.4261	40.6206	20.3947	42.066	19.6963	12.4432	93.5104	91.1381	91.6868	84.9772
310-22-11	2.96	HSALR	f								15.24	17																					192	156	152	587	149	77	28	2.75
3267-2	2.97	HSALR	f			9	25.6	1.09227	73.35	2.84302	10.26	15.96	0.83489		0.939758		1.35845	1.05103	0.550741	0.786158	54.4118	59.1791	32.4317	38.0537	20.8612	28.5842	34.8135	34.3034	95.5935	95.8148	93.9905	97.0376
3058-1	3.03	HSALR	f	0.0375136	0.0194089	9	25.6	1.09227	80.6667	3.22667	21.05	29.03	1.08086	1.11537	1.27565	1.06605	0.630851	0.494078	1.62756	1.75888	55.5608	50.4622	36.0002	32.15	22.5974	19.0604	33.835	37.4714	93.3053	97.6225	95.2277	97.2015
3269-1	3.1	HSALR	f	0.0218647	0.0103928	10	24.8	1.05813	89.0667	3.63538	21.1	37.5	1.0822	0.85547	1.00971	0.775118	1.37371	0.999447	0.776535	0.625642	54.3819	48.9245	33.219	35.8175	25.5177	26.0358	33.3119	23.3847	91.3565	91.4537	94.0234	93.0895
3510-1	3.2	HSALR	f	0.0118151	0.0101615	9	24.2	1.03253	80.8667	3.74383	21.1	17.4	1.07953	0.662863	0.850097	0.725934	0.73037	1.10585	1.67601	0.621547	61.6785	62.698	37.5361	40.253	28.8986	25.728	22.3218	21.9524	83.0833	89.1479	85.2593	92.94
2971-1	3.27	HSALR	f	0.0255694	0.0173262	10	26	1.10933	85.5333	3.36745	20.57	25.86	0.827115	0.995872	0.957372	1.01516	0.972713	0.81299	1.1224	1.39398	56.1524	49.9718	38.6523	31.2291	21.8507	18.4057	28.7987	24.8514	91.5379	91.6038	93.3352	89.0215
2911-1	3.5	HSALR	f	0.0186447	0.0226707	10	28.2	1.2032	94.5667	3.38949	23.3	15.65	1.07162	1.49638	1.02186	0.929955	0.745241	1.84783	1.40657	0.6549	55.5819	67.8846	35.2082	41.0788	20.8467	31.7141	32.8093	18.7862	91.3847	92.0646	94.1686	90.2251
4357-1	3.5	HSALR	f																														124	282	57	307	174	56	91	0.615385
4357-4	3.5	HSALR	f																														143	130	237	316	198	98	43	2.27907
4450-1	3.5	HSALR	f																														150	172	1875	1041	269	155	77	2.01299
2863-1	4.5	HSALR	f	0.029227	0.0179397				89.2	2.97333	49.5413	26.3566	0.981912	0.740716	1.11809	1.19407	0.907205	1.11513	1.75576	0.0272977	50.4054	42.1809	19.2814	19.1002	25.7764	21.0622	34.9107	35.5215	95.5582	96.2304	95.5674	97.8488	140	367	257	1100	101	100	33	3.0303
2863-2	4.5	HSALR	f	0.0114093	0.0135056				114.333	3.14103	55.6522	42.2018	1.10499	1.10113	1.3074	1.18768	0.766285	0.89157	0.138462	0.887877	30.2066	46.5147	17.3679	25.9084	16.3282	24.3043	55.4498	25.8813	98.0472	95.9008	98.0082	96.7108	182	359	3192	1626	117	250	55	4.54545
2863-3	4.5	HSALR	f	0.0183987	0.0208075				124.4	4.24573	47.4138	44.186	1.07888	1.03212	1.57666	1.30297	0.959725	0.968918	0.96232	1.01758	31.5541	29.0975	20.3699	16.4353	17.483	12.0389	58.4527	70.6092	96.3458	97.7242	96.5242	98.1176	150	323	171	1307	127	80	35	2.28571
2863-4	4.5	HSALR	f	0.0328408	0.0232165				94.3	3.36786	54.2373	51.6129	0.971691	1.02446	0.902686	0.893654	1.032	1.05705	0.424575	2.04692	38.7635	43.8459	17.262	23.9179	18.0768	21.3492	61.9774	28.7894	97.6613	94.9836	100	95.5529	146	322	358	961	104	107	34	3.14706
2863-5	4.5	HSALR	f	0.0321954	0.0494014				102.133	3.60895	27.6923	33.3333	0.976641	0.930227	0.803748	0.830375	1.11636	0.899157	0.544919	3.57413	42.9372	51.1829	24.3727	27.4855	24.9763	31.7206	35.2707	23.775	92.4244	92.2159	95.7324	94.6962	162	265	259	1540	92	95	48	1.97917
2920-1	4.5	HSALR	f	0.0226683	0.0265807				97.4	3.38194	39.2157	48.7179	0.845635	1.13842	0.568564	0.913874	1.27317	0.826427	1.82508	4.98004	40.6197	43.3965	20.7828	20.2927	21.851	16.3458	36.6971	39.964	95.4187	95.4276	97.3673	97.3402	175	361	2470	1122	126	174	48	3.625
2920-2	4.5	HSALR	f	0.0251929	0.020023				107.567	3.76107	35.6522	40.708	1.00495	1.14616	0.883189	1.00743	0.832305	1.03287	1.87505	3.61594	32.2913	34.5703	16.2178	16.5787	14.5504	13.8028	53.2717	60.9157	97.7523	96.355	98.4177	97.7972	158	295	232	771	127	86	46	1.86957
2920-3	4.5	HSALR	f	0.0257973	0.0165724				104.6	3.36334	33.5766	41.1215	1.05927	0.955323	1.19093	0.792122	1.11295	1.20888	5.39887	0.307772	42.6974	44.7255	24.1105	22.4103	21.6033	25.2891	25.5719	25.0481	93.5239	93.7545	94.5467	93.7465	183	330	231	2469	66	99	39	2.53846
1253-1	5.03	HSALR	f	0.0249621	0.0099211						29.41	27.43	1.17778	0.956265	1.06212	0.939673	0.767984	0.340067	0.872275	1.12224	52.9857	31.1216	33.2985	15.6218	28.4405	16.1717	1.56982	20.5073	91.3226	98.6384	93.7595	98.1106
1253-2	5.03	HSALR	f	0.0209526	0.0113802						55.3	57.26	0.867955	0.894622	1.07698	0.904663	1.04202	0.430424	1.51155	0.722617	42.4487	36.4721	25.7408	22.73	18.6117	19.6853	17.2004	14.5305	95.5032	96.4057	97.9551	97.6873
1253-3	5.03	HSALR	f	0.0233599	0.0116165								0.848304	0.896944	0.963557	0.963961	1.11218	0.918272	1.00406	0.77623	51.7093	43.3681	36.0847	25.8568	25.5627	19.6125	7.46029	12.5472	91.4541	96.8264	92.8704	96.7306
1256-1	5.03	HSALR	f	0.0277714	0.0117422								1.09468	1.05505	1.01764	0.907941	0.929904	1.50211	1.3403	1.25311	44.3582	41.5888	22.3223	16.5205	20.54	15.2415	16.1093	23.0951	95.1458	99.1382	97.0181	99.5652
1256-2	5.03	HSALR	f	0.0397544	0.0242738						39.62	24.55	1.05341	1.23522	0.89156	1.34406	1.14791	1.41227	0.563592	1.26773	26.0079	47.1661	10.5068	17.731	7.57648	18.1627	67.9534	16.4977	100	98.1273	100	98.8103
1530-1	6.03	HSALR	f	0.00855956	0.00537217	10	31.5	1.344	99.0667	3.16507	26.2	18.49	0.886333	1.64765	0.88279	1.09285	1.4747	1.39837	0.826061	2.11918	42.6193	44.2175	28.8293	31.6162	12.4002	22.3175	50.4471	23.5747	96.3163	89.3681	96.6567	92.5355
1530-2	6.03	HSALR	f	0.0242364	0.00641571	10	28	1.19467	91.5333	3.30445	31.82	45.19	1.0768	1.54124	1.3455	1.4899	1.06568	1.71012	0.464568	0.264546	43.8827	62.7386	24.5079	21.2374	10.1591	9.62747	59.5137	61.2271	97.1191	97.1899	97.9433	95.5703
