# Supplementary material for: Use of HSALR female mice as a model for the study of myotonic dystrophy type I
Source: Lab Anim (NY). 2025 Feb 27;54(4):92–102. doi: 10.1038/s41684-025-01506-7 (PMC11957995; doi:10.1038/s41684-025-01506-7)
Supplement: Supplementary file 4 — Foreleg and hindleg strength measures in a new set of mice. [file 41684_2025_1506_MOESM4_ESM.xlsx]

## Sheet: Males
	HSALR								FVB
	Sample ID	Genotype	Sex	Age (months)	Foreleg strength	Hind leg strength			Sample ID	Genotype	Sex	Age (months)	Foreleg strength	Hind leg strength
	5508-22-1	HSALR	Male	3.5	124.367	108.533			5384-22-1	FVB	Male	3.5	121.767	88
	5508-22-2	HSALR	Male	3.5	112.067	100.733			5384-22-2	FVB	Male	3.5	105.9	95.2667
	5508-22-3	HSALR	Male	3.5	112.367	100.8			5384-22-3	FVB	Male	3.5	121.433	99.4
	5508-22-4	HSALR	Male	3.5	119.067	93.5			5384-22-4	FVB	Male	3.5	105.8	78
	5509-22-1	HSALR	Male	3.5	114.267	104.567			5334-22-1	FVB	Male	3.5	96.8333	94.7333
	5509-22-2	HSALR	Male	3.5	107.967	95.8333			5384-22-1	FVB	Male	3.8	133	114.367
	5509-22-3	HSALR	Male	3.5	126.233	97.3			5384-22-2	FVB	Male	3.8	112.933	100.333
	5653-22-1	HSALR	Male	3.5	122.933	105.2			5384-22-3	FVB	Male	3.8	126	94.9333
	5653-22-2	HSALR	Male	3.5	146.467	104.367			5384-22-4	FVB	Male	3.8	111.167	97.8333
	5653-22-3	HSALR	Male	3.5	98.8667	105.567			5334-22-1	FVB	Male	3.8	122.533	156.833
	Sample ID	Genotype	Sex	Age (months)	Foreleg strength	Hind leg strength			Sample ID	Genotype	Sex	Age (months)	Foreleg strength	Hind leg strength
	5374-22-1	HSALR	Male	3.96667	69.0667	67.9333			4232-7	FVB	Male	3	81.9667	87.6667
	5374-22-5	HSALR	Male	3.96667	84.2667	75.6667			4232-8	FVB	Male	3	98.8667	99.6
	5374-22-2	HSALR	Male	3.96667	92.8333	60.4333			4232-9	FVB	Male	3	97.8333	75.1667
	5377-22-1	HSALR	Male	3.9	92.8	109.3			4232-10	FVB	Male	3	96.2	97.5667
	5374-22-3	HSALR	Male	3.96667	79.9	70.3			Sample ID	Genotype	Sex	Age (months)	Foreleg strength	Hind leg strength
	5377-22-2	HSALR	Male	3.9	95.1333	77.0333		1st submission	3214-1	FVB	Male	3.57	121.333
	5374-22-4	HSALR	Male	3.96667	78.7667	69.9			3214-2	FVB	Male	3.57	127.8
	5377-22-3	HSALR	Male	3.9	102.567	72.6			3142-1	FVB	Male	3.57	142.167
	Sample ID	Genotype	Sex	Age (months)	Foreleg strength	Hind leg strength			1534-1	FVB	Male	4.03333	105.133
	4195-1	HSALR	Male	3	61.9	52.5333			1534-2	FVB	Male	4.03333	109.8
	4195-2	HSALR	Male	3	83.3667	59.5			1534-3	FVB	Male	4.03333	105.733
	4195-3	HSALR	Male	3	85.1	62.6333			1534-4	FVB	Male	4.03333	124.4
	4195-4	HSALR	Male	3	94.3667	56.4			1534-6	FVB	Male	4.03333	105.9
	4194-1	HSALR	Male	3	90.8	63.8667			1536-1	FVB	Male	4.03333	114.067
	4194-2	HSALR	Male	3	77.1	65.3667			3850-1	FVB	Male	4.56667	133.2
	4194-3	HSALR	Male	3	96.0333	66.8667			3850-2	FVB	Male	4.56667	141.2
	4086-1	HSALR	Male	3	61.3667	60.6667			3850-3	FVB	Male	4.56667	121.05
	4086-2	HSALR	Male	3	64.2667	54.9667			3819-1	FVB	Male	4.93333	124.633
	4086-3	HSALR	Male	3	75.6	61.9			3819-2	FVB	Male	4.93333	121.9
	Sample ID	Genotype	Sex	Age (months)	Foreleg strength	Hind leg strength			Average Age (months) Foreleg			3.8206
1st submission	312-1	HSALR	Male	5.03	94.6667				Average Age (months) Hind legs			3.46429
	635-1	HSALR	Male	5.03	98.8
	909-1	HSALR	Male	5.03	88.7333
	912-1	HSALR	Male	5.03	84.8
	916-1	HSALR	Male	5.03	86.9667
	1356-1	HSALR	Male	3.9	96.8333
	1254-1	HSALR	Male	4	93.8
	2972-1	HSALR	Male	3.27	87.4333
	3057-1	HSALR	Male	3.03	78.1667
	1584-1	HSALR	Male	5.97	86.8667
	1584-2	HSALR	Male	5.97	90.9
	3315-1	HSALR	Male	3.03	78.6
	3270-1	HSALR	Male	3.1	100.667
	3512-1	HSALR	Male	2.87	97
	3268-3	HSALR	Male	2.73	83.9667
	3266-2	HSALR	Male	3	81.0667
	3268-1	HSALR	Male	3.2	92.2
	Average Age (months) Foreleg			3.68341
	Average Age (months) Hind legs			3.44762

## Sheet: Females
	HSALR								FVB
	Sample ID	Genotype	Sex	Age (months)	Foreleg strength	Hind leg strength			Sample ID	Genotype	Sex	Age (months)	Foreleg strength	Hind leg strength
	4193-1	HSALR	Female	3.5	97.5333	82.2333			4232-1	FVB	Female	3.7	72.2667	70.7
	4193-2	HSALR	Female	3.5	82.5333	86.8667			4232-2	FVB	Female	3.7	71.8	80.2667
	4193-3	HSALR	Female	3.5	71.8667	76.4333			4232-3	FVB	Female	3.7	55.7667	84.5
	4193-4	HSALR	Female	3.5	65.2667	54.6			4232-4	FVB	Female	3.7	67.4667	59.3333
	4193-5	HSALR	Female	3.5	84.6667	55.3667			4232-5	FVB	Female	3.7	62.3667	64.6
	4193-6	HSALR	Female	3.5	70.1	71.5667			4232-6	FVB	Female	3.7	62.2	77
	4199-1	HSALR	Female	3.5	74.7333	85.4667			4232-1	FVB	Female	4.4	115.4	90.8667
	4199-2	HSALR	Female	3.5	74.9333	93.1667			4232-2	FVB	Female	4.4	107.1	94.9667
	4199-3	HSALR	Female	3.5	75.4333	80.6			4232-3	FVB	Female	4.4	97.9667	99.3667
	4199-4	HSALR	Female	3.5	93.6333	90.6333			4232-4	FVB	Female	4.4	126.833	89.5
	4193-1	HSALR	Female	4	91.2	101.9			4232-5	FVB	Female	4.4	93.8	83
	4193-2	HSALR	Female	4	85.6	91.7667			4232-6	FVB	Female	4.4	90.8333	88.7
	4193-3	HSALR	Female	4	72.2	84.5			Sample ID	Genotype	Sex	Age (months)	Foreleg strength	Hind leg strength
	4193-4	HSALR	Female	4	92.2667	77.0333			3483-1	FVB	Female	4.4	120.533	119.467
	4193-5	HSALR	Female	4	58	82.4			3483-2	FVB	Female	4.4	141.9	101.1
	4193-6	HSALR	Female	4	92.6667	77.0333			3483-3	FVB	Female	4.4	120.833	95.3333
	4199-1	HSALR	Female	4	82.8	92.4333			3483-4	FVB	Female	4.4	130	111
	4199-2	HSALR	Female	4	96.9333	77.3			3483-5	FVB	Female	4.4	129.433	110.967
	4199-3	HSALR	Female	4	91.2667	82.0333			3483-6	FVB	Female	4.4	127.633	108.633
	4199-4	HSALR	Female	4	87.9667	93.5333			3483-7	FVB	Female	4.4	129.433	95.6
	Sample ID	Genotype	Sex	Age (months)	Foreleg strength	Hind leg strength			Sample ID	Genotype	Sex	Age (months)	Foreleg strength	Hind leg strength
	5378-22-1	HSALR	Female	3.9	104.4	88.9		1st submission	2387-1	FVB	Female	4.4	109.8
	5988-22-2	HSALR	Female	3.9	82.2333	84.7333			3141-1	FVB	Female	3.57	118.2
	5652-22-1	HSALR	Female	3.33333	82.6	69.6			3141-2	FVB	Female	3.57	114.533
	5378-22-2	HSALR	Female	3.9	103.333	68.3333			3848-1	FVB	Female	4.56667	123.833
	5469-22-3	HSALR	Female	3.86667	80.4667	79.1667			3848-2	FVB	Female	4.56667	133.3
	5507-22-1	HSALR	Female	3.66667	83	89			3849-1	FVB	Female	4.8	142.9
	5988-22-1	HSALR	Female	3.9	76.8333	66.0333			3849-2	FVB	Female	4.8	120.567
	5380-22-2	HSALR	Female	3.9	79.9	93.5			3849-3	FVB	Female	4.8	149.133
	5469-22-1	HSALR	Female	3.86667	90.7333	74.9333			Average Age (months) Foreleg			4.23975
	5380-22-1	HSALR	Female	3.9	85.3333	73			Average Age (months) Hind legs			4.17895
	5469-22-2	HSALR	Female	3.86667	94.5333	96.5
	5652-22-2	HSALR	Female	3.33333	71.8333	85.6
	Sample ID	Genotype	Sex	Age (months)	Foreleg strength	Hind leg strength
	2863-1	HSALR	Female	4.4	89.2	85.7
	2863-2	HSALR	Female	4.4	114.333	63.0333
	2863-3	HSALR	Female	4.4	124.4	79.7667
	2863-4	HSALR	Female	4.4	94.3	72.9667
	2863-5	HSALR	Female	4.4	102.133	69.1333
	2920-1	HSALR	Female	4.4	97.4	83.4
	2920-2	HSALR	Female	4.4	107.567	74.3
	2920-3	HSALR	Female	4.4	104.6	77.0667
	Sample ID	Genotype	Sex	Age (months)	Foreleg strength	Hind leg strength
1st submission	2911-1	HSALR	Female	3.5	94.5667
	3058-1	HSALR	Female	3.03	80.6667
	2971-1	HSALR	Female	3.27	85.5333
	1530-1	HSALR	Female	6.03	99.0667
	1530-2	HSALR	Female	6.03	91.5333
	3269-1	HSALR	Female	3.1	89.0667
	3511-1	HSALR	Female	2.86667	73.8333
	3511-2	HSALR	Female	2.86667	78.5667
	3271-3	HSALR	Female	2.76667	94.7667
	3267-2	HSALR	Female	2.97	73.35
	3510-1	HSALR	Female	3.2	80.8667
	Average Age (months) Foreleg			3.82673
	Average Age (months) Hind legs			3.88833

## Sheet: Summary
	Males WT		Females WT		Males HSALR		Females HSALR
Phenotype	Average age (months)	n	Average age (months)	n	Average age (months)	n	Average age (months)	n
Foreleg strength	3.68341	28	3.82673	27	3.8206	45	4.23975	51
Hind leg strength	3.44762	14	3.88833	19	3.46429	28	4.17895	40
