# Supplementary material for: Use of HSALR female mice as a model for the study of myotonic dystrophy type I
Source: Lab Anim (NY). 2025 Feb 27;54(4):92–102. doi: 10.1038/s41684-025-01506-7 (PMC11957995; doi:10.1038/s41684-025-01506-7)
Supplement: Supplementary file 5 — Descriptive statistics of statistical analysis. [file 41684_2025_1506_MOESM5_ESM.xlsx]

## Sheet: robust estimators
Males WT	Age (months)	HSA transgene expression	Myotonia	Weight (g)	Grip strength (s)	Strength / weight	% fibers w/central nuclei	Mbnl1 intensity (IHC)	(mRNA) Mbnl1 (Fold change)	(mRNA) Mbnl2 (Fold change)	Mbnl1 protein (WB) (Fold change)	miR218 (Fold change)	Nfix exon 7 (Percentage of inclusion)	Mbnl1 exon 5 (Percentage of inclusion)	Clcn1 exon 7a (Percentage of inclusion)	Atp2a1 exon 22 (Percentage of inclusion)	Bin1 exon 11 (Percentage of inclusion)	Cacna1s exon 29 (Percentage of inclusion)	Cholesterol (mg/dL)	Triglycerides (mg/dL)	CPK (U/L)	LDH (U/L)	AST (U/L)	Glucose (mg/dL)
Min	3.5	0	0	22.3	105.133	3.49682	0	27557975	0.555285	0.856095	0.631904	0.0656471	7.90197	1.7297	0	100	100	100	131	169	313	951	78	62
Q1	4.03333	0	0	25.925	110.867	3.72668	2.90493	2.99425e+07	0.605001	1.00074	0.929968	0.415021	12.2312	2.9489	1.47353	100	100	100	150.75	203.25	1254	1697.75	198.5	106
Median	4.56667	0	0	28.4	121.617	4.1171	4.91063	4.52243e+07	0.779415	1.14778	0.995912	0.670706	14.647	3.66593	1.91441	100	100	100	166	252.5	1677	1944.5	217	153.5
Mean	4.61972	0	0	27.85	121.308	4.4436	7.87816	6.4779e+07	0.78874	1.22976	1.15904	0.691049	14.9777	4.87603	1.98314	100	100	100	169.917	257.667	1940	2058.08	231.833	142.417
Q3	5.03	0	0	29	127.008	4.85676	10.7925	8.34052e+07	0.905014	1.39058	1.4377	1.05451	16.7389	6.79219	2.71759	100	100	100	189	277.5	1921.5	2548.25	248.5	181.5
Max	6.06667	0	0	34.3	142.167	6.33184	30.34	1.59359e+08	1.22579	2.10426	2.12385	1.29108	25.2524	14.5208	4.47188	100	100	100	212	402	6673	2993	466	219
IQR	0.996667	0	0	3.075	16.1417	1.13008	7.88757	5.34627e+07	0.300013	0.389846	0.507734	0.639492	4.50764	3.84329	1.24405	0	0	0	38.25	74.25	667.5	850.5	50	75.5
n	48	10	27	37	14	14	21	5	10	10	10	10	10	10	7	10	10	10	12	12	12	12	12	12
Females WT	Age (months)	HSA transgene expression	Myotonia	Weight (g)	Grip strength (s)	Strength / weight	% fibers w/central nuclei	Mbnl1 intensity (IHC)	(mRNA) Mbnl1 (Fold change)	(mRNA) Mbnl2 (Fold change)	Mbnl1 protein (WB) (Fold change)	miR218 (Fold change)	Nfix exon 7 (Percentage of inclusion)	Mbnl1 exon 5 (Percentage of inclusion)	Clcn1 exon 7a (Percentage of inclusion)	Atp2a1 exon 22 (Percentage of inclusion)	Bin1 exon 11 (Percentage of inclusion)	Cacna1s exon 29 (Percentage of inclusion)	Cholesterol (mg/dL)	Triglycerides (mg/dL)	CPK (U/L)	LDH (U/L)	AST (U/L)	Glucose (mg/dL)
Min	3.35	0	0	21.2	109.8	4.40964	0.91	26119457	0.529957	0.765239	0.560369	0.0164539	6.39789	1.32976	0	100	98.9287	100	83	130	74	440	57	76
Q1	3.57	0	0	21.775	117.283	4.69199	6.23	4.78176e+07	0.711232	1.07777	0.993194	0.11676	10.0447	3.24567	1.84062	100	100	100	144	236	132	635	77	140
Median	4.5	0	0	23.15	122.2	5.30067	12.4677	5.50954e+07	0.838123	1.23517	1.07876	0.447215	11.8178	3.73223	2.64154	100	100	100	151	339	345	816	112	164
Mean	4.35282	0	0	23.2375	126.533	5.50668	13.233	7.23298e+07	0.839129	1.21779	1.13383	0.503631	12.1405	4.05277	3.05226	100	99.9643	100	149.462	304.308	1304.69	962.308	161.692	159.231
Q3	4.8	0	0	24.9	135.7	6.22946	17.7788	9.54712e+07	0.930814	1.29374	1.32373	0.847526	13.0676	4.42291	3.4446	100	100	100	157	381	659	1223	174	182
Max	5.3	0	0	25.3	149.133	6.96885	29.3103	159261736	1.42466	1.6087	2.11979	1.32439	19.9114	8.13969	11.8892	100	100	100	183	453	6262	1859	529	204
IQR	1.23	0	0	3.125	18.4167	1.53747	11.5488	4.76536e+07	0.219582	0.215966	0.330533	0.730766	3.02297	1.17724	1.60398	0	0	0	13	145	527	588	97	42
n	26	15	3	15	15	15	19	5	15	15	15	15	15	15	14	15	15	15	13	13	13	13	13	13
Males HSA[LR]	Age (months)	HSA transgene expression	Myotonia	Weight (g)	Grip strength (s)	Strength / weight	% fibers w/central nuclei	Mbnl1 intensity (IHC)	(mRNA) Mbnl1 (Fold change)	(mRNA) Mbnl2 (Fold change)	Mbnl1 protein (WB) (Fold change)	miR218 (Fold change)	Nfix exon 7 (Percentage of inclusion)	Mbnl1 exon 5 (Percentage of inclusion)	Clcn1 exon 7a (Percentage of inclusion)	Atp2a1 exon 22 (Percentage of inclusion)	Bin1 exon 11 (Percentage of inclusion)	Cacna1s exon 29 (Percentage of inclusion)	Cholesterol (mg/dL)	Triglycerides (mg/dL)	CPK (U/L)	LDH (U/L)	AST (U/L)	Glucose (mg/dL)
Min	2.73	0.00475583	8	24.4	78.1667	2.02486	13.89	4.37692e+07	0.720536	0.737189	0.5179	0.389278	18.9011	10.3096	8.29599	2.1048	87.6878	86.2632	160	114.8	83	267	55	57
Q1	3.5	0.0109649	9	31.4	84.8	2.39042	22.4071	4.53772e+07	0.87146	0.880125	0.819721	0.761836	37.6362	25.2134	16.8645	12.4448	92.4359	90.6627	180	224.5	175.5	712	83.5	179.485
Median	4.5	0.015055	10	33.2	88.7333	2.70927	28.8968	5.5648e+07	0.976681	1.02009	0.976128	1.02428	45.1222	32.717	23.2134	19.0436	94.3517	93.2704	198	288	470	924	111	198
Mean	4.40615	0.0143509	9.54762	34.0294	89.498	2.6787	29.5073	8.46911e+07	1.01076	1.03416	1	1.09845	46.6842	31.3339	22.3346	24.1971	94.2217	93.6723	199.684	268.947	519.895	1022.21	120.263	186.945
Q3	5.06667	0.0181715	10	35.9	94.6667	2.87619	34.3762	7.8362e+07	1.11493	1.14522	1.16876	1.4586	55.8247	38.6731	27.7316	34.9995	96.049	97.0687	220.5	310.5	892.5	1193.5	140.5	203.35
Max	6.33333	0.0256356	10	43.3	100.667	3.58333	54.717	2.84544e+08	1.50949	1.35879	1.64049	2.51593	76.1935	44.6582	35.2923	52.0513	100	99.3202	246	396	1230	2463	284	274.87
IQR	1.56667	0.00720659	1	4.5	9.86667	0.485773	11.9691	3.29847e+07	0.243469	0.265093	0.349034	0.696766	18.1884	13.4597	10.8671	22.5548	3.61306	6.40605	40.5	86	717	481.5	57	23.865
n	52	10	42	42	17	17	37	5	17	17	17	17	17	17	17	17	17	17	19	19	19	19	19	19
Females HSA[LR]	Age (months)	HSA transgene expression	Myotonia	Weight (g)	Grip strength (s)	Strength / weight	% fibers w/central nuclei	Mbnl1 intensity (IHC)	(mRNA) Mbnl1 (Fold change)	(mRNA) Mbnl2 (Fold change)	Mbnl1 protein (WB) (Fold change)	miR218 (Fold change)	Nfix exon 7 (Percentage of inclusion)	Mbnl1 exon 5 (Percentage of inclusion)	Clcn1 exon 7a (Percentage of inclusion)	Atp2a1 exon 22 (Percentage of inclusion)	Bin1 exon 11 (Percentage of inclusion)	Cacna1s exon 29 (Percentage of inclusion)	Cholesterol (mg/dL)	Triglycerides (mg/dL)	CPK (U/L)	LDH (U/L)	AST (U/L)	Glucose (mg/dL)
Min	2.77	0.00537217	9	21.8	73.35	2.86523	10.26	2.26818e+07	0.634133	0.568564	0.340067	0.0272977	26.0079	10.5068	7.57648	1.56982	83.0833	84.9772	124	130	57	307	56	66
Q1	3.1	0.011526	9	24.35	79.6167	3.15806	21.0875	3.63452e+07	0.877144	0.89817	0.823067	0.647585	42.3817	20.3506	17.9031	21.5911	91.5873	93.0521	146	261	231	587	86	104
Median	4.5	0.0201955	10	25.6	85.5333	3.32582	28.73	4.48766e+07	1.02446	0.978324	0.98608	1.01082	46.8404	25.8826	20.854	28.794	95.2823	95.5689	158	295	257	1041	99	127
Mean	4.03621	0.0199847	9.63636	26.0364	85.6197	3.29886	31.6356	4.89416e+07	1.01853	1.01782	1	1.37504	47.4262	27.5883	21.2534	32.4012	94.2537	94.9771	159.154	278.692	761.077	1056.38	117.077	140.308
Q3	4.5	0.0251352	10	27.8	93.05	3.37847	41.2186	6.33509e+07	1.08844	1.08492	1.11544	1.69595	54.3894	35.8228	25.5289	36.8906	96.5109	97.7148	175	330	403	1307	145	174
Max	6.03	0.0494014	10	31.3	99.0667	3.63538	57.26	8.21149e+07	1.64765	1.57666	1.84783	5.39887	67.8846	44.5133	42.066	70.6092	100	100	192	367	3192	2469	250	269
IQR	1.4	0.0136092	1	3.45	13.4333	0.220415	20.1311	2.70057e+07	0.211297	0.186745	0.29237	1.04837	12.0076	15.4722	7.62584	15.2995	4.92355	4.66267	29	69	172	720	59	70
n	29	23	11	19	19	19	24	5	24	24	24	24	24	24	24	24	24	24	13	13	13	13	13	13
